# Supplementary material for: Ribosomal stress activates eEF2K–eEF2 pathway causing translation elongation inhibition and recruitment of Terminal Oligopyrimidine (TOP) mRNAs on polysomes
Source: Nucleic Acids Res. 2014 Oct 20;42(20):12668–80. doi: 10.1093/nar/gku996 (PMC4227798; doi:10.1093/nar/gku996)
Supplement: SUPPLEMENTARY DATA [file supp_gku996_nar-02147-a-2014-File009.zip]

Archive with 5 entries (5 files):
- NAR-02147-A-2014 Suppl files/figS1.eps
- NAR-02147-A-2014 Suppl files/figS2.eps
- NAR-02147-A-2014 Suppl files/figS3.eps
- NAR-02147-A-2014 Suppl files/figS4.eps
- NAR-02147-A-2014 Suppl files/SupplementaryR1.docx
